# Supplementary material for: A pan-cancer analysis identifies SOAT1 as an immunological and prognostic biomarker
Source: Oncol Res. 2023 Apr 10;31(2):193–205. doi: 10.32604/or.2023.027112 (PMC10207962; doi:10.32604/or.2023.027112)
Supplement: SUPPLEMENTARY TABLE S1 [file OncolRes-31-27112-s001.xlsx]

## Sheet: Sheet1
	Supplementary Table S1: Correlations between SOAT1 and immune cells in pan-cancer
	Cell Type	ACC	BLCA	BRCA	CESC	CHOL	COAD	DLBC	ESCA	GBM	HNSC	KICH	KIRC	KIRP	LGG	LIHC	LUAD	LUSC	MESO	OV	PAAD	PCPG	PRAD	READ	SARC	SKCM	STAD	TGCT	THCA	THYM	UCEC	UCS	UVM
	T cells CD4 naive	***/0.41	***/-0.23	-0.04	0.07	0.31	-0.04	-0.02	-0.02	*/-0.19	-0.07	-0.06	0	0.03	**/-0.12	***/0.21	0	-0.08	-0.07	0.08	0.13	0.03	***/0.2	*/-0.24	***/-0.25	-0.04	-0.01	*/-0.18	-0.04	-0.1	-0.01	-0.08	-0.02
	T cells CD8 naive	0.13	***/-0.25	***/-0.13	0.07	0.06	0.04	0.12	0.09	***/-0.31	0.05	-0.2	***/-0.2	**/-0.18	***/-0.43	***/0.19	0.02	-0.05	*/-0.22	**/-0.16	*/-0.16	***/-0.34	**/-0.12	-0.04	-0.11	-0.04	*/-0.1	-0.09	**/-0.14	***/-0.3	0.03	0.05	0.22
	Cytotoxic T cell	***/-0.58	***/0.23	***/0.12	***/-0.19	-0.17	***/0.23	0.23	-0.03	0.05	-0.06	-0.08	***/-0.25	-0.07	***/0.2	**/-0.15	-0.03	**/0.12	-0.01	*/0.12	0.14	-0.08	*/-0.1	***/0.44	**/0.17	-0.02	*/0.1	*/-0.2	-0.01	**/-0.25	-0.11	-0.12	*/0.28
	Exhausted T cell	***/-0.39	***/0.23	***/0.13	-0.05	0.01	0.02	-0.17	0.08	-0.01	*/-0.09	-0.13	0.01	-0.09	***/0.2	0.04	-0.04	0.08	0.16	0.06	-0.08	**/0.22	0.03	0.15	*/0.15	0.07	0.1	-0.05	*/-0.1	***/-0.38	-0.03	-0.02	***/0.48
	Type 1 regulatory T cell	0.04	***/0.18	***/0.21	0.03	0.16	***/0.48	0.27	***/0.33	**/0.21	***/0.35	-0.03	***/0.2	0.08	0	***/0.22	***/0.18	***/0.18	0.05	***/0.19	**/0.2	-0.14	0.04	***/0.5	0.08	0.02	***/0.42	0.1	***/0.25	-0.01	0.05	-0.04	-0.19
	Natural regulatory T cell	**/-0.36	0.05	***/0.33	**/0.18	-0.19	***/-0.26	0.1	-0.07	***/0.3	***/0.34	0.19	***/0.46	*/0.12	**/0.12	***/0.29	0.05	***/0.17	***/0.43	0.09	0.01	***/0.29	***/0.3	-0.12	***/0.48	***/0.25	**/-0.15	*/0.21	***/0.23	***/0.45	***/0.29	0.2	*/0.29
	Induced regulatory T cell	**/-0.34	***/0.34	***/0.41	*/0.14	0.01	***/0.29	***/0.59	***/0.25	**/0.24	***/0.51	0.17	***/0.35	0.08	***/0.15	***/0.42	***/0.3	***/0.35	***/0.42	**/0.15	***/0.47	***/0.34	***/0.3	***/0.4	***/0.42	***/0.19	***/0.36	***/0.45	***/0.33	***/0.5	***/0.35	0.16	***/0.43
	T helper cell 1	***/-0.54	***/0.26	***/0.17	***/-0.1	-0.24	0.07	**/-0.38	0.11	0.09	-0.08	0.21	0.07	0.04	***/0.42	0.01	0	0.07	0.13	**/0.16	0.02	***/0.3	-0.02	*/0.25	***/0.21	*/0.12	0.03	-0.11	*/0.1	0.03	0.09	0.05	***/0.57
	T helper cell 2	***/-0.48	*/0.12	0.04	***/-0.23	0.17	***/0.21	**/-0.46	0.07	-0.07	**/-0.14	-0.12	***/-0.14	-0.04	***/0.36	-0.07	**/-0.14	0.06	**/-0.34	-0.02	-0.14	0.14	*/-0.11	*/0.24	0.09	-0.02	0.04	-0.15	**/-0.12	*/0.23	***/-0.3	-0.16	**/0.34
	T helper cell 17	**/0.35	*/0.11	-0.04	**/0.19	0.08	-0.11	***/0.56	-0.14	***/0.36	-0.03	0.01	0.07	**/0.18	**/0.13	***/-0.21	-0.01	***/-0.16	-0.06	***/-0.2	*/-0.16	*/0.18	***/0.28	-0.11	-0.01	0.04	*/-0.1	**/0.22	0.08	0.04	**/0.21	0.04	-0.16
	T follicular hplper cells	***/-0.54	0.01	0.01	**/-0.17	-0.18	***/0.23	0.11	-0.04	*/0.16	*/-0.1	0.04	***/-0.21	-0.03	***/0.22	-0.08	**/-0.13	0.05	-0.02	0.09	**/0.2	*/0.15	-0.06	***/0.34	0.02	-0.08	*/0.1	-0.15	*/0.1	***/-0.54	0.09	-0.13	*/0.24
	Central memory T cells	***/0.43	***/0.18	***/0.24	*/0.12	-0.15	***/0.2	***/0.65	0.02	***/0.27	***/0.29	***/0.47	***/0.39	***/0.26	0.06	***/0.32	***/0.17	***/0.22	**/0.29	***/0.19	***/0.35	***/0.34	***/0.38	***/0.41	0.08	***/0.19	***/0.17	0.09	***/0.44	-0.12	***/0.5	0.17	0.09
	Effector memory T cells	-0.17	0.03	***/-0.12	**/-0.15	-0.03	***/-0.21	*/-0.36	-0.11	-0.09	***/-0.33	-0.09	*/-0.09	***/-0.31	**/0.13	-0.07	***/-0.21	***/-0.26	**/-0.29	-0.05	-0.12	0.11	0	**/-0.28	0.07	0.06	***/-0.18	-0.1	***/-0.18	***/0.42	-0.02	-0.11	***/0.48
	Natural killer T cells	***/-0.39	0.04	***/-0.13	0.09	0.29	0.08	-0.03	-0.09	0.14	**/0.14	-0.06	***/-0.19	-0.08	***/-0.16	0.06	0.01	0	0.19	0.03	*/-0.16	***/-0.27	***/-0.28	-0.03	***/-0.33	-0.04	**/-0.14	*/0.2	*/-0.1	***/0.43	-0.13	-0.26	***/-0.4
	Mucosal associated invariant T cells	***/-0.4	-0.06	***/-0.11	*/-0.15	-0.26	0.07	-0.03	-0.13	*/-0.2	**/-0.13	-0.01	**/-0.12	-0.02	0.04	**/-0.15	**/-0.12	0.03	0.05	-0.03	***/0.31	-0.11	-0.07	*/0.21	*/0.15	***/-0.17	-0.07	-0.04	***/-0.17	-0.07	0.05	0.23	***/0.53
	Dendritic cells	-0.13	***/0.23	***/0.23	***/-0.22	0.09	***/0.26	-0.16	**/0.21	**/0.24	***/0.24	0.1	***/0.39	***/0.2	***/0.41	***/0.22	***/0.25	***/0.22	0.01	***/0.21	**/0.2	***/0.25	***/0.19	***/0.36	***/0.28	0.02	**/0.16	**/0.25	***/0.25	***/-0.52	-0.09	*/0.27	0.1
	B cells	***/0.38	-0.09	0	-0.02	-0.23	0.06	***/-0.55	-0.05	-0.12	***/-0.16	*/0.27	-0.07	-0.07	-0.07	***/0.22	-0.07	-0.06	0.07	0.1	-0.06	-0.03	**/-0.13	0.09	***/-0.22	-0.05	0.03	***/-0.36	0	***/-0.53	-0.12	-0.22	***/-0.47
	Monocyte cells	0.1	0.05	***/0.12	0.07	0.2	**/0.17	0.18	**/0.22	***/0.32	***/0.2	0.04	**/0.12	**/0.16	***/0.36	***/-0.17	***/0.21	0.02	0.13	*/0.13	0.01	-0.06	0.02	0.07	***/0.26	0.02	**/0.16	***/0.31	0.05	***/0.5	-0.08	0.25	-0.12
	Macrophage cells	**/-0.35	***/0.28	***/0.24	**/-0.16	0.04	***/0.36	0.15	***/0.31	***/0.27	***/0.3	0.16	***/0.45	***/0.28	***/0.5	-0.02	***/0.32	***/0.36	0.05	***/0.22	***/0.3	***/0.32	*/0.09	***/0.36	***/0.33	0.08	***/0.31	**/0.25	***/0.18	***/0.38	-0.12	0.02	0.07
	NK cells	***/-0.58	0.08	0.01	**/-0.15	*/-0.36	**/0.16	-0.26	-0.01	*/-0.17	***/-0.15	-0.2	***/-0.38	***/-0.22	0	***/-0.2	***/-0.15	*/0.1	*/-0.22	0.08	0.11	-0.01	***/-0.25	0.03	*/-0.16	-0.09	0.01	*/-0.17	***/-0.21	**/0.24	***/-0.32	0.02	0.07
	Neutrophil cells	***/0.62	*/-0.11	**/-0.09	***/0.2	0.08	***/-0.23	*/0.3	**/-0.22	0.14	-0.03	-0.22	0.07	*/0.12	***/-0.19	*/-0.11	*/0.1	-0.05	-0.07	-0.08	*/-0.16	-0.12	**/0.14	**/-0.29	-0.03	0.03	*/-0.12	*/0.19	-0.08	***/0.4	0.06	0.05	***/-0.52
	Gamma delta T cells	**/-0.3	***/-0.18	***/-0.21	-0.1	-0.09	0.01	-0.16	0.04	-0.15	***/-0.2	-0.15	***/-0.45	***/-0.3	*/0.09	***/-0.2	***/-0.17	*/-0.1	-0.05	**/-0.17	*/0.16	-0.14	***/-0.31	-0.01	-0.05	*/-0.11	-0.04	***/-0.3	***/-0.21	*/-0.18	*/-0.17	-0.23	0.12
	CD4+ T cells	-0.11	***/-0.17	-0.02	0.05	-0.04	***/0.37	0.23	0.14	*/0.18	***/0.15	0.07	-0.08	*/-0.15	**/-0.13	***/0.21	-0.08	0.04	-0.16	**/0.17	*/0.19	0.01	*/-0.11	*/0.26	***/-0.21	-0.04	***/0.22	-0.15	0.03	**/-0.27	*/0.16	-0.04	***/0.36
	CD8+ T cells	***/-0.51	-0.04	***/-0.1	***/-0.28	-0.28	-0.02	-0.2	-0.14	*/-0.19	***/-0.26	-0.13	***/-0.22	***/-0.23	**/-0.13	*/-0.1	***/-0.3	**/-0.13	-0.1	-0.09	-0.05	-0.03	***/-0.27	*/0.24	0	**/-0.13	-0.09	**/-0.27	***/-0.17	***/-0.73	-0.08	*/-0.32	**/0.35
	Showing p. value/Spearman r. value
